# Supplementary material for: Mitochondrial gene polymorphism is associated with gut microbial communities in mice
Source: Sci Rep. 2017 Nov 10;7:15293. doi: 10.1038/s41598-017-15377-7 (PMC5681637; doi:10.1038/s41598-017-15377-7)
Supplement: Supplementary file 2 — Supplementary Table S1, Supplementary Table S2 [file 41598_2017_15377_MOESM2_ESM.xlsx]

## Sheet: Supplementary Table S1
Supplementary Table S1: Taxonomic analysis at the family level
Taxon	C57BL/6J		C57BL/6J-mtFVB/NJ		C57BL/6J-mtNZB/BlnJ		adjusted p-value
	mean	sd	mean	sd	mean	sd	C57BL/6J vs C57BL/6J-mtFVB/NJ	C57BL/6J-mtFVB/NJ vs C57BL/6J-mtNZB/BlnJ	C57BL/6J vs C57BL/6J-mtNZB/BlnJ
Alcaligenaceae	0.0139	0.0203	0.0122	0.0149	0.0028	0.0054	0.9910	0.0528	0.1023
Anaeroplasmataceae	0.0001	0.0001	0.0005	0.0009	0.0014	0.0025	0.0266	0.5828	0.0468
Bacteroidaceae	0.0053	0.0050	0.0047	0.0060	0.0031	0.0033	0.6305	0.8641	0.4979
Bacteroidales S24-7 group	0.7789	0.0954	0.6376	0.1347	0.6742	0.1702	0.0266	0.5828	0.2333
Christensenellaceae	0.0000	0.0001	0.0001	0.0002	0	0	0.0551	0.0165	0.4979
Clostridiaceae 1	0.0024	0.0051	0.0010	0.0015	0.0005	0.0012	1	0.5430	0.4979
Clostridiales vadinBB60 group	0.0032	0.0035	0.0023	0.0021	0.0013	0.0022	0.7084	0.1199	0.1023
Coriobacteriaceae	0.0009	0.0006	0.0008	0.0007	0.0013	0.0012	0.5228	0.5828	0.8955
Deferribacteraceae	0.0005	0.0010	0.0047	0.0054	0.0021	0.0036	0.0036	0.2338	0.1023
Desulfovibrionaceae	0.0054	0.0139	0.0143	0.0224	0.0004	0.0006	0.0266	0.0001	0.0746
Enterobacteriaceae	0.0009	0.0032	0.0000	0.0000	0.0112	0.0297	0.6408	0.1199	0.2800
Erysipelotrichaceae	0.0095	0.0236	0.0100	0.0105	0.0135	0.0211	0.1305	0.5828	0.5736
Eubacteriaceae	0.0000	0.0001	0.0000	0.0000	0	0	1	0.5430	0.4979
Family XIII	0.0001	0.0001	0.0004	0.0005	0.0001	0.0001	0.0551	0.0092	0.4910
Helicobacteraceae	0.0306	0.0458	0.0618	0.0384	0.0594	0.0725	0.0266	0.3379	0.2333
Lachnospiraceae	0.0910	0.0538	0.1678	0.0941	0.1642	0.1140	0.0626	0.9259	0.2333
Lactobacillaceae	0.0000	0.0000	0.0000	0.0001	0	0	0.7084	0.1199	0.2333
Moraxellaceae	0.0000	0.0000	0	0	0.0002	0.0007	0.5228	0.2181	0.4979
Mycoplasmataceae	0.0002	0.0002	0.0012	0.0022	0.0004	0.0006	0.1134	0.2755	0.5958
Peptostreptococcaceae	0	0	0.0004	0.0017	0.0002	0.0008	0.5228	0.5430	0.2333
Porphyromonadaceae	0.0037	0.0029	0.0048	0.0031	0.0065	0.0140	0.4175	0.1199	0.2329
Prevotellaceae	0.0111	0.0128	0.0058	0.0062	0.0022	0.0040	0.6408	0.0753	0.1023
Propionibacteriaceae	0	0	0.0000	0.0000	0.0000	0.0002	0.5228	1	0.4979
Pseudomonadaceae	0	0.0000	0.0001	0.0003	0.0000	0.0001	0.6408	0.6649	1
Rhodospirillaceae	0.0006	0.0009	0.0001	0.0002	0.0019	0.0039	0.0749	0.0602	0.8301
Rikenellaceae	0.0073	0.0100	0.0097	0.0172	0.0161	0.0212	0.5228	0.3876	0.2329
Ruminococcaceae	0.0204	0.0158	0.0345	0.0292	0.0205	0.0153	0.1425	0.2926	1
Streptococcaceae	0.0001	0.0003	0.0001	0.0003	0.0003	0.0010	0.6305	0.5430	0.8638
unclassified	0.0127	0.0055	0.0166	0.0103	0.0154	0.0130	0.5228	0.5828	0.8638
Verrucomicrobiaceae	0.0013	0.0046	0.0083	0.0159	0.0004	0.0008	0.5228	0.8641	0.5250

## Sheet: Supplementary Table S2
Supplementary Table S2: Indicator species for conplastic strains
Otu	Indicator	stat	p	padj	Phylum	Class	Order	Family	Genus
Otu00817	C57BL/6J	0.71	0.0002	0.0485	Bacteroidetes	Bacteroidia	Bacteroidales	Bacteroidales_S24-7_group	unclassified
Otu00009	C57BL/6J	0.92	0.0001	0.0324	Bacteroidetes	Bacteroidia	Bacteroidales	Bacteroidales_S24-7_group	unclassified
Otu01041	C57BL/6J	0.71	0.0002	0.0485	Firmicutes	Clostridia	Clostridiales	Ruminococcaceae	unclassified
Otu00485	C57BL/6J	0.74	0.0002	0.0485	Bacteroidetes	Bacteroidia	Bacteroidales	Bacteroidales_S24-7_group	unclassified
Otu00271	C57BL/6J-mtFVB/NJ	0.88	0.0002	0.0485	Firmicutes	Clostridia	Clostridiales	Ruminococcaceae	Ruminococcaceae_NK4A214_group
Otu00443	C57BL/6J-mtFVB/NJ	0.75	0.0001	0.0324	Firmicutes	Clostridia	Clostridiales	Ruminococcaceae	Ruminococcaceae_UCG-010
Otu00754	C57BL/6J-mtFVB/NJ	0.80	0.0001	0.0324	Firmicutes	Clostridia	Clostridiales	Lachnospiraceae	Tyzzerella
Otu00380	C57BL/6J-mtFVB/NJ	0.83	0.0001	0.0324	Firmicutes	unclassified	unclassified	unclassified	unclassified
Otu00550	C57BL/6J-mtFVB/NJ	0.74	0.0002	0.0485	Firmicutes	Clostridia	Clostridiales	Family_XIII	[Eubacterium]_nodatum_group
Otu00462	C57BL/6J-mtFVB/NJ	0.79	0.0001	0.0324	Cyanobacteria	Melainabacteria	Gastranaerophilales	unclassified	unclassified
Otu00135	C57BL/6J-mtFVB/NJ	0.79	0.0001	0.0324	Bacteroidetes	Bacteroidia	Bacteroidales	Prevotellaceae	Alloprevotella
Otu00181	C57BL/6J-mtFVB/NJ	0.78	0.0001	0.0324	Bacteroidetes	Bacteroidia	Bacteroidales	Bacteroidales_S24-7_group	unclassified
Otu00258	C57BL/6J-mtFVB/NJ	0.87	0.0001	0.0324	Bacteroidetes	Bacteroidia	Bacteroidales	Bacteroidales_S24-7_group	unclassified
Otu00160	C57BL/6J-mtFVB/NJ	0.81	0.0001	0.0324	Bacteroidetes	Bacteroidia	Bacteroidales	Rikenellaceae	Alistipes
Otu00981	C57BL/6J-mtFVB/NJ	0.82	0.0001	0.0324	Bacteroidetes	Bacteroidia	Bacteroidales	Rikenellaceae	Alistipes
Otu00225	C57BL/6J-mtFVB/NJ	0.77	0.0001	0.0324	Bacteroidetes	Bacteroidia	Bacteroidales	Rikenellaceae	Alistipes
Otu00048	C57BL/6J-mtFVB/NJ	0.90	0.0001	0.0324	Firmicutes	Clostridia	Clostridiales	Lachnospiraceae	unclassified
Otu00434	C57BL/6J-mtFVB/NJ	0.80	0.0001	0.0324	Firmicutes	Clostridia	Clostridiales	Lachnospiraceae	unclassified
Otu00598	C57BL/6J-mtNZB/BlnJ	0.72	0.0001	0.0324	Bacteroidetes	Bacteroidia	Bacteroidales	Bacteroidales_S24-7_group	unclassified
Otu00765	C57BL/6J-mtNZB/BlnJ	0.75	0.0001	0.0324	unclassified	unclassified	unclassified	unclassified	unclassified
Only results with padj < 0.05 are shown
